# Supplementary material for: Attachment of Chiral Functional Groups to Modify the Activity of New GPx Mimetics
Source: Materials (Basel). 2022 Mar 11;15(6):2068. doi: 10.3390/ma15062068 (PMC8950439; doi:10.3390/ma15062068)
Supplement: Supplementary file 1 [file materials-15-02068-s001.zip]

Archive with 1 entries (1 files):
- materials-1627357-supplementary.pdf
